# Supplementary material for: Variable phylosymbiosis and cophylogeny patterns in wild fish gut microbiota of a large subtropical river
Source: mSphere. 2025 Mar 28;10(4):e00982-24. doi: 10.1128/msphere.00982-24 (PMC12039269; doi:10.1128/msphere.00982-24)
Supplement: Table S1 — Metadata of the ecological and sampling information of the fish species for statistical analysis. [file msphere.00982-24-s0002.xlsx]

## Sheet: metadata
Sample_ID	Host_taxonomy_class	Host_taxonomy_order	Host_taxonomy_family	Host_taxonomy_genus	#Host_taxonomy_species	Sex	Diet	Relative gut length	stomach type	Sample_type	Captive_wild	country	Habitat	Sample_site	latitude	longitude	TEM	pH	DO	TN	TP	Conductivity (μS/m)	TDS（g/l)	SD(cm)	Chla(ug/l）
HL1	Osteicthys	Cypriniformes	Cyprinidae	Hemiculter	Hemiculter_leucisculus	M	Omnivore	1.21	Non_stomach	gut_content	wild	China	Low_fragment	S4	23.1713	112.31	27.97	7.5	8.39	1.873	0.12	0.29	0.23	38	1.95
HL2	Osteicthys	Cypriniformes	Cyprinidae	Hemiculter	Hemiculter_leucisculus	M	Omnivore	1.24	Non_stomach	gut_content	wild	China	Low_fragment	S4	23.1713	112.31	27.97	7.5	8.39	1.873	0.12	0.29	0.23	38	1.95
HL3	Osteicthys	Cypriniformes	Cyprinidae	Hemiculter	Hemiculter_leucisculus	M	Omnivore	1.21	Non_stomach	gut_content	wild	China	Low_fragment	S4	23.1713	112.31	27.97	7.5	8.39	1.873	0.12	0.29	0.23	38	1.95
HMa1	Osteicthys	Cypriniformes	Cyprinidae	Hembarbus	Hemibarbus_maculatus	F	Omnivore	0.99	Non_stomach	gut_content	wild	China	Low_fragment	S1	23.4677	110.503	26.97	8.25	7.58	1.625	0.06	0.27	0.18	25	2.52
TC1	Osteicthys	Siluriformes	Bagridae	Tachysurus	Tachysurus_crassilabris	M	Invertivore	0.75	stomach	gut_content	wild	China	Low_fragment	S2	23.3839	110.912	27.97	7.52	7.45	1.765	0.09	0.29	0.16	34	2.75
TC2	Osteicthys	Siluriformes	Bagridae	Tachysurus	Tachysurus_crassilabris	M	Invertivore	0.74	stomach	gut_content	wild	China	Low_fragment	S2	23.3839	110.912	27.97	7.52	7.45	1.765	0.09	0.29	0.16	34	2.75
TC3	Osteicthys	Siluriformes	Bagridae	Tachysurus	Tachysurus_crassilabris	M	Invertivore	0.76	stomach	gut_content	wild	China	Low_fragment	S2	23.3839	110.912	27.97	7.52	7.45	1.765	0.09	0.29	0.16	34	2.75
TC4	Osteicthys	Siluriformes	Bagridae	Tachysurus	Tachysurus_crassilabris	M	Invertivore	0.74	stomach	gut_content	wild	China	Low_fragment	S2	23.3839	110.912	27.97	7.52	7.45	1.765	0.09	0.29	0.16	34	2.75
CI1	Osteicthys	Cypriniformes	Cyprinidae	Ctenopharyngodon	Ctenopharyngodon_idella	M	Herbivore	2.37	Non_stomach	gut_content	wild	China	Low_fragment	S5	22.983	112.853	27.8	7.36	8.39	1.625	0.16	0.31	0.24	48	2.56
CI2	Osteicthys	Cypriniformes	Cyprinidae	Ctenopharyngodon	Ctenopharyngodon_idella	F	Herbivore	2.31	Non_stomach	gut_content	wild	China	Low_fragment	S5	22.983	112.853	27.8	7.36	8.39	1.625	0.16	0.31	0.24	48	2.56
CI3	Osteicthys	Cypriniformes	Cyprinidae	Ctenopharyngodon	Ctenopharyngodon_idella	F	Herbivore	2.33	Non_stomach	gut_content	wild	China	Low_fragment	S5	22.983	112.853	27.8	7.36	8.39	1.625	0.16	0.31	0.24	48	2.56
SC1	Osteicthys	Cypriniformes	Cyprinidae	Squaliobarbus	Squaliobarbus_curriculus	F	Omnivore	2.11	Non_stomach	gut_content	wild	China	Low_fragment	S6	23.5228	112.947	28.97	8.41	8.82	2.15	0.16	0.26	0.26	45	1.95
SC2	Osteicthys	Cypriniformes	Cyprinidae	Squaliobarbus	Squaliobarbus_curriculus	F	Omnivore	2.09	Non_stomach	gut_content	wild	China	Low_fragment	S6	23.5228	112.947	28.97	8.41	8.82	2.15	0.16	0.26	0.26	45	1.95
SC3	Osteicthys	Cypriniformes	Cyprinidae	Squaliobarbus	Squaliobarbus_curriculus	M	Omnivore	2.12	Non_stomach	gut_content	wild	China	Low_fragment	S6	23.5228	112.947	28.97	8.41	8.82	2.15	0.16	0.26	0.26	45	1.95
MA1	Osteicthys	Synbranchiformes	Mastacembelidae	Mastacembelus	Mastacembelus_armatus	F	Invertivore	0.39	stomach	gut_content	wild	China	Low_fragment	S2	23.3839	110.912	27.97	7.52	7.45	1.765	0.09	0.29	0.16	34	2.75
MA2	Osteicthys	Synbranchiformes	Mastacembelidae	Mastacembelus	Mastacembelus_armatus	F	Invertivore	0.37	stomach	gut_content	wild	China	Low_fragment	S2	23.3839	110.912	27.97	7.52	7.45	1.765	0.09	0.29	0.16	34	2.75
MA3	Osteicthys	Synbranchiformes	Mastacembelidae	Mastacembelus	Mastacembelus_armatus	M	Invertivore	0.42	stomach	gut_content	wild	China	Low_fragment	S2	23.3839	110.912	27.97	7.52	7.45	1.765	0.09	0.29	0.16	34	2.75
MA4	Osteicthys	Synbranchiformes	Mastacembelidae	Mastacembelus	Mastacembelus_armatus	M	Invertivore	0.37	stomach	gut_content	wild	China	Low_fragment	S1	23.4677	110.503	26.97	8.25	7.58	1.625	0.06	0.27	0.18	25	2.52
SK1	Osteicthys	Perciformes	Serranidae	Siniperca	Siniperca_knerii	F	Piscivore	0.58	Non_stomach	gut_content	wild	China	Low_fragment	S1	23.4677	110.503	26.97	8.25	7.58	1.625	0.06	0.27	0.18	25	2.52
SK2	Osteicthys	Perciformes	Serranidae	Siniperca	Siniperca_knerii	M	Piscivore	0.57	Non_stomach	gut_content	wild	China	Low_fragment	S1	23.4677	110.503	26.97	8.25	7.58	1.625	0.06	0.27	0.18	25	2.52
SK3	Osteicthys	Perciformes	Serranidae	Siniperca	Siniperca_knerii	M	Piscivore	0.64	Non_stomach	gut_content	wild	China	Low_fragment	S1	23.4677	110.503	26.97	8.25	7.58	1.625	0.06	0.27	0.18	25	2.52
AR1	Osteicthys	Cypriniformes	Cyprinidae	Abbottina	Abbottina_rivularis	M	Omnivore	0.9	Non_stomach	gut_content	wild	China	Low_fragment	S3	23.1984	111.564	27.43	7.44	8.19	1.643	0.11	0.32	0.21	26	2.54
MA5	Osteicthys	Synbranchiformes	Mastacembelidae	Mastacembelus	Mastacembelus_armatus	M	Invertivore	0.35	stomach	gut_content	wild	China	Low_fragment	S1	23.4677	110.503	26.97	8.25	7.58	1.625	0.06	0.27	0.18	25	2.52
HM1	Osteicthys	Siluriformes	Bagridae	Hemibagrus	Hemibagrus_macropterus	M	Piscivore	0.59	stomach	gut_content	wild	China	Low_fragment	S1	23.4677	110.503	26.97	8.25	7.58	1.625	0.06	0.27	0.18	25	2.52
HM2	Osteicthys	Siluriformes	Bagridae	Hemibagrus	Hemibagrus_macropterus	M	Piscivore	0.53	stomach	gut_content	wild	China	Low_fragment	S1	23.4677	110.503	26.97	8.25	7.58	1.625	0.06	0.27	0.18	25	2.52
SK4	Osteicthys	Perciformes	Serranidae	Siniperca	Siniperca_knerii	M	Piscivore	0.61	stomach	gut_content	wild	China	Low_fragment	S1	23.4677	110.503	26.97	8.25	7.58	1.625	0.06	0.27	0.18	25	2.52
VP1	Osteicthys	Cypriniformes	Balitoridae	Vanmanenia	Vanmanenia_pingchowensis	F	Omnivore	1.43	stomach	gut_content	wild	China	Low_fragment	S1	23.4677	110.503	26.97	8.25	7.58	1.625	0.06	0.27	0.18	25	2.52
SH1	Osteicthys	Cypriniformes	Cyprinidae	Spinibarbus	Spinibarbus_hollandi	M	Herbivore	3.39	Non_stomach	gut_content	wild	China	Low_fragment	S1	23.4677	110.503	26.97	8.25	7.58	1.625	0.06	0.27	0.18	25	2.52
SH2	Osteicthys	Cypriniformes	Cobiidae	Spinibarbus	Spinibarbus_hollandi	M	Herbivore	3.44	Non_stomach	gut_content	wild	China	Low_fragment	S1	23.4677	110.503	26.97	8.25	7.58	1.625	0.06	0.27	0.18	25	2.52
PD1	Osteicthys	Cypriniformes	Cyprinidae	Pseudohemiculter	Pseudohemiculter_dispar	M	Omnivore	1.22	Non_stomach	gut_content	wild	China	Low_fragment	S3	23.1984	111.564	27.43	7.44	8.19	1.643	0.11	0.32	0.21	26	2.54
SF1	Osteicthys	Cypriniformes	Nemacheilidae	Schistura	Schistura_fasciolata	F	Omnivore	1.19	Non_stomach	gut_content	wild	China	Low_fragment	S1	23.4677	110.503	26.97	8.25	7.58	1.625	0.06	0.27	0.18	25	2.52
SF2	Osteicthys	Cypriniformes	Nemacheilidae	Schistura	Schistura_fasciolata	F	Omnivore	1.13	stomach	gut_content	wild	China	Low_fragment	S1	23.4677	110.503	26.97	8.25	7.58	1.625	0.06	0.27	0.18	25	2.52
CF1	Osteicthys	Siluriformes	Clariidae	Clarias	Clarias_fuscus	M	Piscivore	0.75	Non_stomach	gut_content	wild	China	Low_fragment	S1	23.4677	110.503	26.97	8.25	7.58	1.625	0.06	0.27	0.18	25	2.52
SF3	Osteicthys	Cypriniformes	Nemacheilidae	Schistura	Schistura_fasciolata	F	Omnivore	1.16	stomach	gut_content	wild	China	Low_fragment	S1	23.4677	110.503	26.97	8.25	7.58	1.625	0.06	0.27	0.18	25	2.52
SH3	Osteicthys	Cypriniformes	Cobiidae	Spinibarbus	Spinibarbus_hollandi	M	Herbivore	3.41	Non_stomach	gut_content	wild	China	Low_fragment	S1	23.4677	110.503	26.97	8.25	7.58	1.625	0.06	0.27	0.18	25	2.52
SH4	Osteicthys	Cypriniformes	Cobiidae	Spinibarbus	Spinibarbus_hollandi	M	Herbivore	3.45	Non_stomach	gut_content	wild	China	Low_fragment	S1	23.4677	110.503	26.97	8.25	7.58	1.625	0.06	0.27	0.18	25	2.52
CF2	Osteicthys	Siluriformes	Clariidae	Clarias	Clarias_fuscus	M	Piscivore	0.76	stomach	gut_content	wild	China	Low_fragment	S2	23.3839	110.912	27.97	7.52	7.45	1.765	0.09	0.29	0.16	34	2.75
MT1	Osteicthys	Cypriniformes	Cyprinidae	Megalobrama	Megalobrama_terminalis	M	Omnivore	2.97	Non_stomach	gut_content	wild	China	Low_fragment	S4	23.1713	112.31	27.97	7.5	8.39	1.873	0.12	0.29	0.23	38	1.95
MT2	Osteicthys	Cypriniformes	Cyprinidae	Megalobrama	Megalobrama_terminalis	M	Omnivore	2.95	Non_stomach	gut_content	wild	China	Low_fragment	S4	23.1713	112.31	27.97	7.5	8.39	1.873	0.12	0.29	0.23	38	1.95
MT3	Osteicthys	Cypriniformes	Cyprinidae	Megalobrama	Megalobrama_terminalis	F	Omnivore	2.95	Non_stomach	gut_content	wild	China	Low_fragment	S4	23.1713	112.31	27.97	7.5	8.39	1.873	0.12	0.29	0.23	38	1.95
AR2	Osteicthys	Cypriniformes	Cyprinidae	Abbottina	Abbottina_rivularis	F	Omnivore	1.1	stomach	gut_content	wild	China	High_fragment	S11	24.0972	115.241	28.41	7.79	8.89	3.301	0.39	0.27	0.12	64	4.89
CM1	Osteicthys	Perciformes	Channidae	Channa	Channa_maculata	F	Omnivore	0.81	stomach	gut_content	wild	China	High_fragment	S9	23.1631	114.601	28.23	7.42	7.23	3.35	0.59	0.31	0.22	70	5.34
HL4	Osteicthys	Cypriniformes	Cyprinidae	Hemiculter	Hemiculter_leucisculus	M	Omnivore	1.27	Non_stomach	gut_content	wild	China	High_fragment	S9	23.1631	114.601	28.23	7.42	7.23	3.35	0.59	0.31	0.22	70	5.34
HL5	Osteicthys	Cypriniformes	Cyprinidae	Hemiculter	Hemiculter_leucisculus	M	Omnivore	1.21	Non_stomach	gut_content	wild	China	High_fragment	S9	23.1631	114.601	28.23	7.42	7.23	3.35	0.59	0.31	0.22	70	5.34
HL6	Osteicthys	Cypriniformes	Cyprinidae	Hemiculter	Hemiculter_leucisculus	M	Omnivore	1.22	Non_stomach	gut_content	wild	China	High_fragment	S9	23.1631	114.601	28.23	7.42	7.23	3.35	0.59	0.31	0.22	70	5.34
HL7	Osteicthys	Cypriniformes	Cyprinidae	Hemiculter	Hemiculter_leucisculus	M	Omnivore	1.23	Non_stomach	gut_content	wild	China	Low_fragment	S3	23.1984	111.564	27.43	7.44	8.19	1.643	0.11	0.32	0.21	26	2.54
HMa2	Osteicthys	Cypriniformes	Cyprinidae	Hembarbus	Hemibarbus_maculatus	F	Omnivore	0.98	Non_stomach	gut_content	wild	China	High_fragment	S9	23.1631	114.601	28.23	7.42	7.23	3.35	0.59	0.31	0.22	70	5.34
HMa3	Osteicthys	Cypriniformes	Cyprinidae	Hembarbus	Hemibarbus_maculatus	F	Omnivore	1.02	Non_stomach	gut_content	wild	China	High_fragment	S9	23.1631	114.601	28.23	7.42	7.23	3.35	0.59	0.31	0.22	70	5.34
HMa4	Osteicthys	Cypriniformes	Cyprinidae	Hembarbus	Hemibarbus_maculatus	M	Omnivore	1.03	Non_stomach	gut_content	wild	China	High_fragment	S9	23.1631	114.601	28.23	7.42	7.23	3.35	0.59	0.31	0.22	70	5.34
HMa5	Osteicthys	Cypriniformes	Cyprinidae	Hembarbus	Hemibarbus_maculatus	M	Omnivore	0.99	Non_stomach	gut_content	wild	China	High_fragment	S9	23.1631	114.601	28.23	7.42	7.23	3.35	0.59	0.31	0.22	70	5.34
HMa6	Osteicthys	Cypriniformes	Cyprinidae	Hembarbus	Hemibarbus_maculatus	F	Omnivore	0.97	Non_stomach	gut_content	wild	China	High_fragment	S10	23.7112	114.711	28.23	7.69	6.79	3.554	0.52	0.35	0.08	55	4.34
CI4	Osteicthys	Cypriniformes	Cyprinidae	Ctenopharyngodon	Ctenopharyngodon_idella	M	Herbivore	2.34	Non_stomach	gut_content	wild	China	High_fragment	S10	23.7112	114.711	28.23	7.69	6.79	3.554	0.52	0.35	0.08	55	4.34
CI5	Osteicthys	Cypriniformes	Cyprinidae	Ctenopharyngodon	Ctenopharyngodon_idella	M	Herbivore	2.33	Non_stomach	gut_content	wild	China	High_fragment	S10	23.7112	114.711	28.23	7.69	6.79	3.554	0.52	0.35	0.08	55	4.34
CI6	Osteicthys	Cypriniformes	Cyprinidae	Ctenopharyngodon	Ctenopharyngodon_idella	M	Herbivore	2.33	Non_stomach	gut_content	wild	China	High_fragment	S10	23.7112	114.711	28.23	7.69	6.79	3.554	0.52	0.35	0.08	55	4.34
CI7	Osteicthys	Cypriniformes	Cyprinidae	Ctenopharyngodon	Ctenopharyngodon_idella	M	Herbivore	2.36	Non_stomach	gut_content	wild	China	High_fragment	S10	23.7112	114.711	28.23	7.69	6.79	3.554	0.52	0.35	0.08	55	4.34
SC4	Osteicthys	Cypriniformes	Cyprinidae	Squaliobarbus	Squaliobarbus_curriculus	F	Omnivore	2.08	Non_stomach	gut_content	wild	China	Low_fragment	S3	23.1984	111.564	27.43	7.44	8.19	1.643	0.11	0.32	0.21	26	2.54
SC5	Osteicthys	Cypriniformes	Cyprinidae	Squaliobarbus	Squaliobarbus_curriculus	F	Omnivore	2.18	Non_stomach	gut_content	wild	China	Low_fragment	S3	23.1984	111.564	27.43	7.44	8.19	1.643	0.11	0.32	0.21	26	2.54
HM3	Osteicthys	Siluriformes	Cyprinidae	Hemibagrus	Hemibagrus_macropterus	M	Piscivore	0.55	stomach	gut_content	wild	China	High_fragment	S11	24.0972	115.241	28.41	7.79	7.59	3.301	0.39	0.27	0.12	64	4.89
SM1	Osteicthys	Cypriniformes	Cyprinidae	Sinibrama	Sinibrama_macrops	F	Herbivore	4.57	Non_stomach	gut_content	wild	China	High_fragment	S11	24.0972	115.241	28.41	7.79	7.59	3.301	0.39	0.27	0.12	64	4.89
SM2	Osteicthys	Cypriniformes	Cyprinidae	Sinibrama	Sinibrama_macrops	F	Herbivore	4.62	Non_stomach	gut_content	wild	China	High_fragment	S11	24.0972	115.241	28.41	7.79	7.59	3.301	0.39	0.27	0.12	64	4.89
SM3	Osteicthys	Cypriniformes	Cyprinidae	Sinibrama	Sinibrama_macrops	F	Herbivore	4.61	Non_stomach	gut_content	wild	China	High_fragment	S11	24.0972	115.241	28.41	7.79	7.59	3.301	0.39	0.27	0.12	64	4.89
SM4	Osteicthys	Cypriniformes	Cyprinidae	Sinibrama	Sinibrama_macrops	F	Herbivore	4.62	Non_stomach	gut_content	wild	China	High_fragment	S11	24.0972	115.241	28.41	7.79	7.59	3.301	0.39	0.27	0.12	64	4.89
MT4	Osteicthys	Cypriniformes	Cyprinidae	Megalobrama	Megalobrama_terminalis	M	Omnivore	2.92	Non_stomach	gut_content	wild	China	High_fragment	S10	23.7112	114.711	28.23	7.69	6.79	3.554	0.52	0.35	0.08	55	4.34
MT5	Osteicthys	Cypriniformes	Cyprinidae	Megalobrama	Megalobrama_terminalis	M	Omnivore	3.01	Non_stomach	gut_content	wild	China	High_fragment	S10	23.7112	114.711	28.23	7.69	6.79	3.554	0.52	0.35	0.08	55	4.34
MT6	Osteicthys	Cypriniformes	Cyprinidae	Megalobrama	Megalobrama_terminalis	M	Omnivore	2.98	Non_stomach	gut_content	wild	China	High_fragment	S10	23.7112	114.711	28.23	7.69	6.79	3.554	0.52	0.35	0.08	55	4.34
AT1	Osteicthys	Cypriniformes	Cyprinidae	Acheilognathus	Acheilognathus_tonkinensis	F	Herbivore	5.21	Non_stomach	gut_content	wild	China	High_fragment	S10	23.7112	114.711	28.23	7.69	6.79	3.554	0.52	0.35	0.08	55	4.34
SK5	Osteicthys	Perciformes	Serranidae	Siniperca	Siniperca_knerii	M	Piscivore	0.57	stomach	gut_content	wild	China	High_fragment	S11	24.0972	115.241	28.41	7.79	7.59	3.301	0.39	0.27	0.12	64	4.89
HMa7	Osteicthys	Cypriniformes	Cyprinidae	Hembarbus	Hemibarbus_maculatus	F	Omnivore	1.18	Non_stomach	gut_content	wild	China	High_fragment	S10	23.7112	114.711	28.23	7.69	6.79	3.554	0.52	0.35	0.08	55	4.34
HMa8	Osteicthys	Cypriniformes	Cyprinidae	Hembarbus	Hemibarbus_maculatus	F	Omnivore	1.11	Non_stomach	gut_content	wild	China	High_fragment	S10	23.7112	114.711	28.23	7.69	6.79	3.554	0.52	0.35	0.08	55	4.34
HMa9	Osteicthys	Cypriniformes	Cyprinidae	Hembarbus	Hemibarbus_maculatus	F	Omnivore	1.15	Non_stomach	gut_content	wild	China	High_fragment	S10	23.7112	114.711	28.23	7.69	6.79	3.554	0.52	0.35	0.08	55	4.34
CuR1	Osteicthys	Cypriniformes	Cyprinidae	Culter	Culter_recurviceps	M	Piscivore	0.85	Non_stomach	gut_content	wild	China	High_fragment	S8	24.1267	113.383	28.9	7.69	7.36	3.78	0.522529	0.26	0.19	72	4.78
CuR2	Osteicthys	Cypriniformes	Cyprinidae	Culter	Culter_recurviceps	F	Piscivore	0.81	Non_stomach	gut_content	wild	China	High_fragment	S8	24.1267	113.383	28.9	7.69	7.36	3.78	0.522529	0.26	0.19	72	4.78
CuR3	Osteicthys	Cypriniformes	Cyprinidae	Culter	Culter_recurviceps	M	Piscivore	0.78	Non_stomach	gut_content	wild	China	High_fragment	S8	24.1267	113.383	28.9	7.69	7.36	3.78	0.522529	0.26	0.19	72	4.78
CuR4	Osteicthys	Cypriniformes	Cyprinidae	Culter	Culter_recurviceps	M	Piscivore	0.82	Non_stomach	gut_content	wild	China	Low_fragment	S7	24.1267	113.383	27.43	8.43	8.61	2.15	0.22	0.28	0.24	56	1.47
TF1	Osteicthys	Siluriformes	Bagridae	Tachysurus	Tachysurus_fulvidraco	M	Invertivore	0.69	stomach	gut_content	wild	China	High_fragment	S11	24.0972	115.241	28.41	7.79	7.59	3.301	0.39	0.27	0.12	64	4.89
TF2	Osteicthys	Siluriformes	Bagridae	Tachysurus	Tachysurus_fulvidraco	M	Invertivore	0.68	stomach	gut_content	wild	China	High_fragment	S11	24.0972	115.241	28.41	7.79	7.59	3.301	0.39	0.27	0.12	64	4.89
TF3	Osteicthys	Siluriformes	Bagridae	Tachysurus	Tachysurus_fulvidraco	M	Invertivore	0.71	stomach	gut_content	wild	China	High_fragment	S11	24.0972	115.241	28.41	7.79	7.59	3.301	0.39	0.27	0.12	64	4.89
TF4	Osteicthys	Siluriformes	Bagridae	Tachysurus	Tachysurus_fulvidraco	M	Invertivore	0.72	stomach	gut_content	wild	China	High_fragment	S11	24.0972	115.241	28.41	7.79	7.59	3.301	0.39	0.27	0.12	64	4.89
TF5	Osteicthys	Siluriformes	Bagridae	Tachysurus	Tachysurus_fulvidraco	M	Invertivore	0.71	stomach	gut_content	wild	China	High_fragment	S11	24.0972	115.241	28.41	7.79	7.59	3.301	0.39	0.27	0.12	64	4.89
TF6	Osteicthys	Siluriformes	Bagridae	Tachysurus	Tachysurus_fulvidraco	M	Invertivore	0.7	stomach	gut_content	wild	China	High_fragment	S11	24.0972	115.241	28.41	7.79	7.59	3.301	0.39	0.27	0.12	64	4.89
TF7	Osteicthys	Siluriformes	Bagridae	Tachysurus	Tachysurus_fulvidraco	M	Invertivore	0.68	stomach	gut_content	wild	China	High_fragment	S11	24.0972	115.241	28.41	7.79	7.59	3.301	0.39	0.27	0.12	64	4.89
TF8	Osteicthys	Siluriformes	Bagridae	Tachysurus	Tachysurus_fulvidraco	M	Invertivore	0.72	stomach	gut_content	wild	China	High_fragment	S11	24.0972	115.241	28.41	7.79	7.59	3.301	0.39	0.27	0.12	64	4.89
XD1	Osteicthys	Cypriniformes	Cyprinidae	Xenocypris	Xenocypris_davidi	M	Herbivore	5.79	Non_stomach	gut_content	wild	China	High_fragment	S10	23.7112	114.711	28.23	7.69	6.79	3.554	0.52	0.35	0.08	55	4.34
XD2	Osteicthys	Cypriniformes	Cyprinidae	Xenocypris	Xenocypris_davidi	M	Herbivore	5.73	Non_stomach	gut_content	wild	China	High_fragment	S9	23.1631	114.601	28.23	7.42	7.23	3.35	0.59	0.31	0.22	70	5.34
XD3	Osteicthys	Cypriniformes	Cyprinidae	Xenocypris	Xenocypris_davidi	M	Herbivore	5.87	Non_stomach	gut_content	wild	China	High_fragment	S9	23.1631	114.601	28.23	7.42	7.23	3.35	0.59	0.31	0.22	70	5.34
CA1	Osteicthys	Cypriniformes	Cyprinidae	Carassius	Carassius_auratus	F	Omnivore	3.71	Non_stomach	gut_content	wild	China	High_fragment	S10	23.7112	114.711	28.23	7.69	6.79	3.554	0.52	0.35	0.08	55	4.34
CA2	Osteicthys	Cypriniformes	Cyprinidae	Carassius	Carassius_auratus	F	Omnivore	3.76	Non_stomach	gut_content	wild	China	High_fragment	S10	23.7112	114.711	28.23	7.69	6.79	3.554	0.52	0.35	0.08	55	4.34
CA3	Osteicthys	Cypriniformes	Cyprinidae	Carassius	Carassius_auratus	F	Omnivore	3.74	Non_stomach	gut_content	wild	China	High_fragment	S10	23.7112	114.711	28.23	7.69	6.79	3.554	0.52	0.35	0.08	55	4.34
ZP1	Osteicthys	Cypriniformes	Cyprinidae	Zacco	Zacco_platypus	M	Invertivore	1.04	Non_stomach	gut_content	wild	China	High_fragment	S10	23.7112	114.711	28.23	7.69	6.79	3.554	0.52	0.35	0.08	55	4.34
ZP2	Osteicthys	Cypriniformes	Cyprinidae	Zacco	Zacco_platypus	M	Invertivore	1.05	Non_stomach	gut_content	wild	China	High_fragment	S10	23.7112	114.711	28.23	7.69	6.79	3.554	0.52	0.35	0.08	55	4.34
ZP3	Osteicthys	Cypriniformes	Cyprinidae	Zacco	Zacco_platypus	M	Invertivore	1.02	Non_stomach	gut_content	wild	China	High_fragment	S11	24.0972	115.241	28.41	7.79	7.59	3.301	0.39	0.27	0.12	64	4.89
ZP4	Osteicthys	Cypriniformes	Cyprinidae	Zacco	Zacco_platypus	M	Invertivore	1.07	Non_stomach	gut_content	wild	China	High_fragment	S11	24.0972	115.241	28.41	7.79	7.59	3.301	0.39	0.27	0.12	64	4.89
ZP5	Osteicthys	Cypriniformes	Cyprinidae	Zacco	Zacco_platypus	F	Invertivore	1.04	Non_stomach	gut_content	wild	China	High_fragment	S11	24.0972	115.241	28.41	7.79	7.59	3.301	0.39	0.27	0.12	64	4.89
HN1	Osteicthys	Cypriniformes	Cyprinidae	Hypophthalmichthys	Hypophthalmichthys_nobilis	M	Planktivore	6.58	Non_stomach	gut_content	wild	China	High_fragment	S10	23.7112	114.711	28.23	7.69	6.79	3.554	0.52	0.35	0.08	55	4.34
CiM1	Osteicthys	Cypriniformes	Cyprinidae	Cirrhinus	Cirrhinus_molitorella	F	Omnivore	10.52	Non_stomach	gut_content	wild	China	High_fragment	S10	23.7112	114.711	28.23	7.69	6.79	3.554	0.52	0.35	0.08	55	4.34
CiM2	Osteicthys	Cypriniformes	Cyprinidae	Cirrhinus	Cirrhinus_molitorella	F	Omnivore	10.46	Non_stomach	gut_content	wild	China	High_fragment	S10	23.7112	114.711	28.23	7.69	6.79	3.554	0.52	0.35	0.08	55	4.34
CiM3	Osteicthys	Cypriniformes	Cyprinidae	Cirrhinus	Cirrhinus_molitorella	F	Omnivore	10.51	Non_stomach	gut_content	wild	China	High_fragment	S10	23.7112	114.711	28.23	7.69	6.79	3.554	0.52	0.35	0.08	55	4.34
CC1	Osteicthys	Cypriniformes	Cyprinidae	Cyprinus	Cyprinus_carpio	M	Omnivore	1.43	Non_stomach	gut_content	wild	China	High_fragment	S8	24.1267	113.383	28.9	7.69	7.36	3.78	0.522529	0.26	0.19	72	4.78
CC2	Osteicthys	Cypriniformes	Cyprinidae	Cyprinus	Cyprinus_carpio	M	Omnivore	1.39	Non_stomach	gut_content	wild	China	High_fragment	S8	24.1267	113.383	28.9	7.69	7.36	3.78	0.522529	0.26	0.19	72	4.78
CC3	Osteicthys	Cypriniformes	Cyprinidae	Cyprinus	Cyprinus_carpio	F	Omnivore	1.41	Non_stomach	gut_content	wild	China	High_fragment	S8	24.1267	113.383	28.9	7.69	7.36	3.78	0.522529	0.26	0.19	72	4.78
OB1	Osteicthys	Cypriniformes	Cyprinidae	Opsariichthys	Opsariichthys_bidens	F	Invertivore	0.95	Non_stomach	gut_content	wild	China	Low_fragment	S3	23.1984	111.564	27.43	7.44	8.19	1.643	0.11	0.32	0.21	26	2.54
OB2	Osteicthys	Cypriniformes	Cyprinidae	Opsariichthys	Opsariichthys_bidens	M	Invertivore	0.97	Non_stomach	gut_content	wild	China	High_fragment	S10	23.7112	114.711	28.23	7.69	6.79	3.554	0.52	0.35	0.08	55	4.34
OB3	Osteicthys	Cypriniformes	Cyprinidae	Opsariichthys	Opsariichthys_bidens	M	Invertivore	0.97	Non_stomach	gut_content	wild	China	High_fragment	S10	23.7112	114.711	28.23	7.69	6.79	3.554	0.52	0.35	0.08	55	4.34
SA1	Osteicthys	Siluriformes	Clariidae	Silurus	Silurus_astotus	F	Piscivore	0.87	stomach	gut_content	wild	China	High_fragment	S9	23.1631	114.601	28.23	7.42	7.23	3.35	0.59	0.31	0.22	70	5.34
SA2	Osteicthys	Siluriformes	Siluridae	Silurus	Silurus_astotus	F	Piscivore	0.84	stomach	gut_content	wild	China	High_fragment	S9	23.1631	114.601	28.23	7.42	7.23	3.35	0.59	0.31	0.22	70	5.34
PV1	Osteicthys	Cypriniformes	Cyprinidae	Pseudogobio	Pseudogobio_vaillanti	M	Omnivore	0.89	Non_stomach	gut_content	wild	China	High_fragment	S8	24.1267	113.383	28.9	7.69	7.36	3.78	0.522529	0.26	0.19	72	4.78
PV2	Osteicthys	Cypriniformes	Cyprinidae	Pseudogobio	Pseudogobio_vaillanti	M	Omnivore	0.86	Non_stomach	gut_content	wild	China	High_fragment	S8	24.1267	113.383	28.9	7.69	7.36	3.78	0.522529	0.26	0.19	72	4.78
PV3	Osteicthys	Cypriniformes	Cyprinidae	Pseudogobio	Pseudogobio_vaillanti	M	Omnivore	0.87	Non_stomach	gut_content	wild	China	High_fragment	S8	24.1267	113.383	28.9	7.69	7.36	3.78	0.522529	0.26	0.19	72	4.78
PV4	Osteicthys	Cypriniformes	Cyprinidae	Pseudogobio	Pseudogobio_vaillanti	M	Omnivore	0.89	Non_stomach	gut_content	wild	China	High_fragment	S8	24.1267	113.383	28.9	7.69	7.36	3.78	0.522529	0.26	0.19	72	4.78
SA3	Osteicthys	Siluriformes	Siluridae	Silurus	Silurus_astotus	F	Piscivore	0.83	stomach	gut_content	wild	China	High_fragment	S9	23.1631	114.601	28.23	7.42	7.23	3.35	0.59	0.31	0.22	70	5.34
OS1	Osteicthys	Cypriniformes	Cyprinidae	Osteochilus	Osteochilus_salsburyi	F	Omnivore	0.74	Non_stomach	gut_content	wild	China	High_fragment	S10	23.7112	114.711	28.23	7.69	6.79	3.554	0.52	0.35	0.08	55	4.34
OS2	Osteicthys	Cypriniformes	Cyprinidae	Osteochilus	Osteochilus_salsburyi	F	Omnivore	0.75	Non_stomach	gut_content	wild	China	Low_fragment	S1	23.4677	110.503	26.97	8.25	7.58	1.625	0.06	0.27	0.18	25	2.52
OS3	Osteicthys	Cypriniformes	Cyprinidae	Osteochilus	Osteochilus_salsburyi	F	Omnivore	0.74	Non_stomach	gut_content	wild	China	High_fragment	S10	23.7112	114.711	28.23	7.69	6.79	3.554	0.52	0.35	0.08	55	4.34
HW1	Osteicthys	Cypriniformes	Cyprinidae	Hemiculterella	Hemiculterella_wui	M	Omnivore	1.12	Non_stomach	gut_content	wild	China	High_fragment	S9	23.1631	114.601	28.23	7.42	7.23	3.35	0.59	0.31	0.22	70	5.34
HW2	Osteicthys	Cypriniformes	Cyprinidae	Hemiculterella	Hemiculterella_wui	M	Omnivore	1.22	Non_stomach	gut_content	wild	China	High_fragment	S9	23.1631	114.601	28.23	7.42	7.23	3.35	0.59	0.31	0.22	70	5.34
HW3	Osteicthys	Cypriniformes	Cyprinidae	Hemiculterella	Hemiculterella_wui	M	Omnivore	1.17	Non_stomach	gut_content	wild	China	High_fragment	S9	23.1631	114.601	28.23	7.42	7.23	3.35	0.59	0.31	0.22	70	5.34
TV1	Osteicthys	Siluriformes	Bagridae	Tachysurus	Tachysurus_vachellii	M	Piscivore	0.66	stomach	gut_content	wild	China	High_fragment	S9	23.1631	114.601	28.23	7.42	7.23	3.35	0.59	0.31	0.22	70	5.34
TV2	Osteicthys	Siluriformes	Bagridae	Tachysurus	Tachysurus_vachellii	M	Piscivore	0.65	stomach	gut_content	wild	China	High_fragment	S9	23.1631	114.601	28.23	7.42	7.23	3.35	0.59	0.31	0.22	70	5.34
PH1	Osteicthys	Cypriniformes	Cyprinidae	Pseudohemiculter	Pseudohemiculter_hainanensis	M	Omnivore	1.22	Non_stomach	gut_content	wild	China	High_fragment	S8	24.1267	113.383	28.9	7.69	7.36	3.78	0.522529	0.26	0.19	72	4.78
PH2	Osteicthys	Cypriniformes	Cyprinidae	Pseudohemiculter	Pseudohemiculter_hainanensis	M	Omnivore	1.18	Non_stomach	gut_content	wild	China	High_fragment	S8	24.1267	113.383	28.9	7.69	7.36	3.78	0.522529	0.26	0.19	72	4.78
PH3	Osteicthys	Cypriniformes	Cyprinidae	Pseudohemiculter	Pseudohemiculter_hainanensis	M	Omnivore	1.19	Non_stomach	gut_content	wild	China	High_fragment	S8	24.1267	113.383	28.9	7.69	7.36	3.78	0.522529	0.26	0.19	72	4.78
AT2	Osteicthys	Cypriniformes	Cyprinidae	Acheilognathus	Acheilognathus_tonkinensis	M	Herbivore	5.31	Non_stomach	gut_content	wild	China	High_fragment	S10	23.7112	114.711	28.23	7.69	6.79	3.554	0.52	0.35	0.08	55	4.34
AT3	Osteicthys	Cypriniformes	Cyprinidae	Acheilognathus	Acheilognathus_tonkinensis	M	Herbivore	5.32	Non_stomach	gut_content	wild	China	High_fragment	S10	23.7112	114.711	28.23	7.69	6.79	3.554	0.52	0.35	0.08	55	4.34
AT4	Osteicthys	Cypriniformes	Cyprinidae	Acheilognathus	Acheilognathus_tonkinensis	M	Herbivore	5.24	Non_stomach	gut_content	wild	China	High_fragment	S10	23.7112	114.711	28.23	7.69	6.79	3.554	0.52	0.35	0.08	55	4.34
AT5	Osteicthys	Cypriniformes	Cyprinidae	Acheilognathus	Acheilognathus_tonkinensis	F	Herbivore	5.28	Non_stomach	gut_content	wild	China	High_fragment	S10	23.7112	114.711	28.23	7.69	6.79	3.554	0.52	0.35	0.08	55	4.34
PS1	Osteicthys	Cypriniformes	Cyprinidae	Pseudolaubuca	Pseudolaubuca_sinensis	M	Omnivore	1.18	Non_stomach	gut_content	wild	China	High_fragment	S8	24.1267	113.383	28.9	7.69	7.36	3.78	0.522529	0.26	0.19	72	4.78
CF4	Osteicthys	Cypriniformes	Cobiidae	Cobitis	Cobitis_sinensis	M	Omnivore	0.77	Non_stomach	gut_content	wild	China	High_fragment	S10	23.7112	114.711	28.23	7.69	6.79	3.554	0.52	0.35	0.08	55	4.34
CF5	Osteicthys	Cypriniformes	Cobiidae	Cobitis	Cobitis_sinensis	F	Omnivore	0.72	Non_stomach	gut_content	wild	China	High_fragment	S10	23.7112	114.711	28.23	7.69	6.79	3.554	0.52	0.35	0.08	55	4.34
CM2	Osteicthys	Perciformes	Channidae	Channa	Channa_maculata	M	Omnivore	0.82	Non_stomach	gut_content	wild	China	High_fragment	S10	23.7112	114.711	28.23	7.69	6.79	3.554	0.52	0.35	0.08	55	4.34
CuA1	Osteicthys	Cypriniformes	Cyprinidae	Culter	Culter_alburnus	F	Piscivore	0.84	Non_stomach	gut_content	wild	China	Low_fragment	S3	23.1984	111.564	27.43	7.44	8.19	1.643	0.11	0.32	0.21	26	2.54
TF9	Osteicthys	Siluriformes	Bagridae	Tachysurus	Tachysurus_fulvidraco	M	Invertivore	0.69	stomach	gut_content	wild	China	Low_fragment	S3	23.1984	111.564	27.43	7.44	8.19	1.643	0.11	0.32	0.21	26	2.54
TF10	Osteicthys	Siluriformes	Bagridae	Tachysurus	Tachysurus_fulvidraco	M	Invertivore	0.71	stomach	gut_content	wild	China	Low_fragment	S3	23.1984	111.564	27.43	7.44	8.19	1.643	0.11	0.32	0.21	26	2.54
XD4	Osteicthys	Cypriniformes	Cyprinidae	Xenocypris	Xenocypris_davidi	M	Herbivore	5.81	Non_stomach	gut_content	wild	China	Low_fragment	S7	24.1267	113.383	27.43	8.43	8.61	1.96	0.22	0.28	0.24	56	1.47
XD5	Osteicthys	Cypriniformes	Cyprinidae	Xenocypris	Xenocypris_davidi	M	Herbivore	5.82	Non_stomach	gut_content	wild	China	Low_fragment	S7	24.1267	113.383	27.43	8.43	8.61	1.96	0.22	0.28	0.24	56	1.47
PJ1	Osteicthys	Cypriniformes	Cyprinidae	Ptychidio	Ptychidio_jordani	M	Omnivore	1.41	Non_stomach	gut_content	wild	China	Low_fragment	S2	23.3839	110.912	27.97	7.52	7.45	1.765	0.09	0.29	0.16	34	2.75
PJ2	Osteicthys	Cypriniformes	Cyprinidae	Ptychidio	Ptychidio_jordani	M	Omnivore	1.43	Non_stomach	gut_content	wild	China	Low_fragment	S2	23.3839	110.912	27.97	7.52	7.45	1.765	0.09	0.29	0.16	34	2.75
PJ3	Osteicthys	Cypriniformes	Cyprinidae	Ptychidio	Ptychidio_jordani	F	Omnivore	1.39	Non_stomach	gut_content	wild	China	Low_fragment	S2	23.3839	110.912	27.97	7.52	7.45	1.765	0.09	0.29	0.16	34	2.75
CZ1	Osteicthys	Perciformes	Cichlidae	Coptodon	Coptodon_zillii	M	Omnivore	4.51	Non_stomach	gut_content	wild	China	Low_fragment	S2	23.3839	110.912	27.97	7.52	7.45	1.765	0.09	0.29	0.16	34	2.75
CZ2	Osteicthys	Perciformes	Cichlidae	Coptodon	Coptodon_zillii	F	Omnivore	4.53	Non_stomach	gut_content	wild	China	High_fragment	S1	23.4677	110.503	26.97	8.25	7.58	1.625	0.06	0.27	0.18	25	2.52
EO1	Osteicthys	Perciformes	Eleotridae	Eleotris	Eleotris_oxycephala	F	Omnivore	0.75	stomach	gut_content	wild	China	Low_fragment	S6	23.5228	112.947	28.97	8.41	8.82	2.15	0.16	0.26	0.26	45	1.95
CA4	Osteicthys	Cypriniformes	Cyprinidae	Carassius	Carassius_auratus	F	Omnivore	3.69	Non_stomach	gut_content	wild	China	Low_fragment	S3	23.1984	111.564	27.43	7.44	8.19	1.643	0.11	0.32	0.21	26	2.54
CA5	Osteicthys	Cypriniformes	Cyprinidae	Carassius	Carassius_auratus	M	Omnivore	3.72	Non_stomach	gut_content	wild	China	Low_fragment	S3	23.1984	111.564	27.43	7.44	8.19	1.643	0.11	0.32	0.21	26	2.54
CA6	Osteicthys	Cypriniformes	Cyprinidae	Carassius	Carassius_auratus	M	Omnivore	3.68	Non_stomach	gut_content	wild	China	Low_fragment	S3	23.1984	111.564	27.43	7.44	8.19	1.643	0.11	0.32	0.21	26	2.54
CZ3	Osteicthys	Perciformes	Cichlidae	Coptodon	Coptodon_zillii	M	Omnivore	4.46	Non_stomach	gut_content	wild	China	Low_fragment	S6	23.5228	112.947	28.97	8.41	8.82	2.15	0.16	0.26	0.26	45	1.95
AR3	Osteicthys	Cypriniformes	Cyprinidae	Abbottina	Abbottina_rivularis	M	Omnivore	1	Non_stomach	gut_content	wild	China	Low_fragment	S5	22.983	112.853	27.8	7.36	8.82	1.625	0.16	0.31	0.24	48	2.56
ON1	Osteicthys	Perciformes	Cichlidae	Oreochromis	Oreochromis_niloticus	M	Omnivore	4.33	stomach	gut_content	wild	China	Low_fragment	S5	22.983	112.853	27.8	7.36	8.5	1.625	0.16	0.31	0.24	48	2.56
ON2	Osteicthys	Perciformes	Cichlidae	Oreochromis	Oreochromis_niloticus	F	Omnivore	4.34	stomach	gut_content	wild	China	Low_fragment	S5	22.983	112.853	27.8	7.36	8.5	1.625	0.16	0.31	0.24	48	2.56
ON3	Osteicthys	Perciformes	Cichlidae	Oreochromis	Oreochromis_niloticus	F	Omnivore	4.31	Non_stomach	gut_content	wild	China	Low_fragment	S5	22.983	112.853	27.8	7.36	8.5	1.625	0.16	0.31	0.24	48	2.56
CZ4	Osteicthys	Perciformes	Cichlidae	Coptodon	Coptodon_zillii	M	Omnivore	4.58	Non_stomach	gut_content	wild	China	Low_fragment	S5	22.983	112.853	27.8	7.36	8.5	1.625	0.16	0.31	0.24	48	1.95
CZ5	Osteicthys	Perciformes	Cichlidae	Coptodon	Coptodon_zillii	F	Omnivore	4.57	Non_stomach	gut_content	wild	China	High_fragment	S10	23.7112	114.711	28.23	7.69	6.79	3.554	0.52	0.35	0.08	55	4.34
CZ6	Osteicthys	Perciformes	Cichlidae	Coptodon	Coptodon_zillii	F	Omnivore	4.55	stomach	gut_content	wild	China	High_fragment	S10	23.7112	114.711	28.23	7.69	6.79	3.554	0.52	0.35	0.08	55	4.34
CM3	Osteicthys	Perciformes	Channidae	Channa	Channa_maculata	M	Omnivore	0.81	Non_stomach	gut_content	wild	China	Low_fragment	S3	23.1984	111.564	27.43	7.44	8.19	1.643	0.11	0.32	0.21	26	2.54
CM4	Osteicthys	Perciformes	Channidae	Channa	Channa_maculata	M	Omnivore	0.79	Non_stomach	gut_content	wild	China	Low_fragment	S3	23.1984	111.564	27.43	7.44	8.19	1.643	0.11	0.32	0.21	26	2.54
HN2	Osteicthys	Cypriniformes	Cyprinidae	Hypophthalmichthys	Hypophthalmichthys_nobilis	M	Planktivore	6.47	Non_stomach	gut_content	wild	China	Low_fragment	S3	23.1984	111.564	27.43	7.44	8.19	1.643	0.11	0.32	0.21	26	2.54
HN3	Osteicthys	Cypriniformes	Cyprinidae	Hypophthalmichthys	Hypophthalmichthys_nobilis	M	Planktivore	6.52	Non_stomach	gut_content	wild	China	Low_fragment	S3	23.1984	111.564	27.43	7.44	8.19	1.643	0.11	0.32	0.21	26	2.54
CG1	Osteicthys	Clupeiformes	Engraulidae	Coilia	Coilia_grayii	F	Omnivore	2.33	Non_stomach	gut_content	wild	China	Low_fragment	S3	23.1984	111.564	27.43	7.44	8.19	1.643	0.11	0.32	0.21	26	2.54
CG2	Osteicthys	Clupeiformes	Engraulidae	Coilia	Coilia_grayii	F	Omnivore	2.22	Non_stomach	gut_content	wild	China	Low_fragment	S3	23.1984	111.564	27.43	7.44	8.19	1.643	0.11	0.32	0.21	26	2.54
CiM4	Osteicthys	Cypriniformes	Channidae	Cirrhinus	Cirrhinus_molitorella	F	Omnivore	10.49	Non_stomach	gut_content	wild	China	Low_fragment	S4	23.1713	112.31	27.97	7.5	8.39	1.873	0.12	0.29	0.23	38	1.95
CiM5	Osteicthys	Cypriniformes	Cyprinidae	Cirrhinus	Cirrhinus_molitorella	M	Omnivore	10.53	Non_stomach	gut_content	wild	China	Low_fragment	S4	23.1713	112.31	27.97	7.5	8.39	1.873	0.12	0.29	0.23	38	1.95
CiM6	Osteicthys	Cypriniformes	Cyprinidae	Cirrhinus	Cirrhinus_molitorella	M	Omnivore	10.46	Non_stomach	gut_content	wild	China	Low_fragment	S4	23.1713	112.31	27.97	7.5	8.39	1.873	0.12	0.29	0.23	38	1.95
CC4	Osteicthys	Cypriniformes	Cyprinidae	Cyprinus	Cyprinus_carpio	M	Omnivore	1.37	Non_stomach	gut_content	wild	China	Low_fragment	S7	24.1267	113.383	27.43	8.43	8.61	1.96	0.22	0.28	0.24	56	1.47
CC5	Osteicthys	Cypriniformes	Channidae	Cyprinus	Cyprinus_carpio	M	Omnivore	1.39	Non_stomach	gut_content	wild	China	Low_fragment	S7	24.1267	113.383	27.43	8.43	8.61	1.96	0.22	0.28	0.24	56	1.47
CC6	Osteicthys	Cypriniformes	Cyprinidae	Cyprinus	Cyprinus_carpio	M	Omnivore	1.38	Non_stomach	gut_content	wild	China	Low_fragment	S7	24.1267	113.383	27.43	8.43	8.61	1.96	0.22	0.28	0.24	56	1.47
OB4	Osteicthys	Cypriniformes	Cyprinidae	Opsariichthys	Opsariichthys_bidens	M	Invertivore	0.95	Non_stomach	gut_content	wild	China	Low_fragment	S7	24.1267	113.383	27.43	8.43	8.61	1.96	0.22	0.28	0.24	56	1.47
OB5	Osteicthys	Cypriniformes	Cyprinidae	Opsariichthys	Opsariichthys_bidens	M	Invertivore	0.98	Non_stomach	gut_content	wild	China	Low_fragment	S7	24.1267	113.383	27.43	8.43	8.61	1.96	0.22	0.28	0.24	56	1.47
OB6	Osteicthys	Cypriniformes	Cyprinidae	Opsariichthys	Opsariichthys_bidens	M	Invertivore	0.95	Non_stomach	gut_content	wild	China	Low_fragment	S7	24.1267	113.383	27.43	8.43	8.61	1.96	0.22	0.28	0.24	56	1.47
CF3	Osteicthys	Siluriformes	Clariidae	Clarias	Clarias_fuscus	F	Piscivore	0.77	Non_stomach	gut_content	wild	China	Low_fragment	S1	23.4677	110.503	26.97	8.25	7.58	1.625	0.06	0.27	0.18	25	2.52
PD2	Osteicthys	Cypriniformes	Cyprinidae	Pseudohemiculter	Pseudohemiculter_dispar	M	Omnivore	1.18	Non_stomach	gut_content	wild	China	Low_fragment	S3	23.1984	111.564	27.43	7.44	8.19	1.643	0.11	0.32	0.21	26	2.54
PD3	Osteicthys	Cypriniformes	Cyprinidae	Pseudohemiculter	Pseudohemiculter_dispar	M	Omnivore	1.23	Non_stomach	gut_content	wild	China	Low_fragment	S3	23.1984	111.564	27.43	7.44	8.19	1.643	0.11	0.32	0.21	26	2.54
PD4	Osteicthys	Cypriniformes	Cyprinidae	Pseudohemiculter	Pseudohemiculter_dispar	M	Omnivore	1.22	Non_stomach	gut_content	wild	China	Low_fragment	S3	23.1984	111.564	27.43	7.44	8.19	1.643	0.11	0.32	0.21	26	2.54
SA4	Osteicthys	Siluriformes	Siluridae	Silurus	Silurus_astotus	F	Piscivore	0.85	stomach	gut_content	wild	China	Low_fragment	S3	23.1984	111.564	27.43	7.44	8.19	1.643	0.11	0.32	0.21	26	2.54
SA5	Osteicthys	Siluriformes	Siluridae	Silurus	Silurus_astotus	F	Piscivore	0.83	stomach	gut_content	wild	China	Low_fragment	S3	23.1984	111.564	27.43	7.44	8.19	1.643	0.11	0.32	0.21	26	2.54
PS2	Osteicthys	Cypriniformes	Cyprinidae	Pseudolaubuca	Pseudolaubuca_sinensis	M	Omnivore	1.19	Non_stomach	gut_content	wild	China	Low_fragment	S4	23.1713	112.31	27.97	7.5	8.39	1.873	0.12	0.29	0.23	38	1.95
PS3	Osteicthys	Cypriniformes	Cyprinidae	Pseudolaubuca	Pseudolaubuca_sinensis	M	Omnivore	1.28	Non_stomach	gut_content	wild	China	Low_fragment	S4	23.1713	112.31	27.97	7.5	8.39	1.873	0.12	0.29	0.23	38	1.95
PS4	Osteicthys	Cypriniformes	Cyprinidae	Pseudolaubuca	Pseudolaubuca_sinensis	M	Omnivore	1.18	Non_stomach	gut_content	wild	China	Low_fragment	S4	23.1713	112.31	27.97	8.74	8.39	1.873	0.12	0.29	0.23	38	1.95
CG3	Osteicthys	Clupeiformes	Engraulidae	Coilia	Coilia_grayii	F	Invertivore	2.26	stomach	gut_content	wild	China	Low_fragment	S2	23.3839	110.912	27.97	7.52	7.45	1.765	0.09	0.29	0.16	34	2.75
CG4	Osteicthys	Clupeiformes	Engraulidae	Coilia	Coilia_grayii	F	Invertivore	2.31	stomach	gut_content	wild	China	Low_fragment	S2	23.3839	110.912	27.97	7.52	7.45	1.765	0.09	0.29	0.16	34	2.75
CG5	Osteicthys	Clupeiformes	Engraulidae	Coilia	Coilia_grayii	F	Invertivore	2.19	stomach	gut_content	wild	China	Low_fragment	S3	23.1984	111.564	27.43	7.44	8.19	1.643	0.11	0.32	0.21	26	2.54
CG6	Osteicthys	Clupeiformes	Engraulidae	Coilia	Coilia_grayii	F	Invertivore	2.21	stomach	gut_content	wild	China	Low_fragment	S3	23.1984	111.564	27.43	7.44	8.19	1.643	0.11	0.32	0.21	26	2.54
CuA2	Osteicthys	Cypriniformes	Cyprinidae	Culter	Culter_alburnus	M	Piscivore	0.87	Non_stomach	gut_content	wild	China	Low_fragment	S3	23.1984	111.564	27.43	7.44	8.19	1.643	0.11	0.32	0.21	26	2.54
CuA3	Osteicthys	Cypriniformes	Cyprinidae	Culter	Culter_alburnus	M	Piscivore	0.86	Non_stomach	gut_content	wild	China	Low_fragment	S3	23.1984	111.564	27.43	7.44	8.19	1.643	0.11	0.32	0.21	26	2.54
CF6	Osteicthys	Cypriniformes	Cobiidae	Cobitis	Cobitis_sinensis	M	Invertivore	0.74	Non_stomach	gut_content	wild	China	Low_fragment	S1	23.4677	110.503	26.97	8.25	7.58	1.625	0.06	0.27	0.18	25	2.52
GG1	Osteicthys	Perciformes	Gobiidae	Glossogobiuss	Glossogobius_giuris	F	Invertivore	0.88	stomach	gut_content	wild	China	Low_fragment	S5	22.983	112.853	27.8	7.36	8.79	1.625	0.16	0.31	0.24	48	2.56
GG2	Osteicthys	Perciformes	Gobiidae	Glossogobiuss	Glossogobius_giuris	F	Omnivore	0.83	stomach	gut_content	wild	China	Low_fragment	S5	22.983	112.853	27.8	7.36	8.79	1.625	0.16	0.31	0.24	48	2.56
GG3	Osteicthys	Perciformes	Gobiidae	Glossogobiuss	Glossogobius_giuris	F	Invertivore	0.85	stomach	gut_content	wild	China	Low_fragment	S5	22.983	112.853	27.8	7.36	8.79	1.625	0.16	0.31	0.24	48	2.56
GG4	Osteicthys	Perciformes	Gobiidae	Glossogobiuss	Glossogobius_giuris	M	Invertivore	0.82	stomach	gut_content	wild	China	Low_fragment	S5	22.983	112.853	27.8	7.36	8.79	1.625	0.16	0.31	0.24	48	2.56
EO2	Osteicthys	Perciformes	Eleotridae	Eleotris	Eleotris_oxycephala	F	Piscivore	0.77	stomach	gut_content	wild	China	Low_fragment	S6	23.5228	112.947	28.97	8.41	8.82	2.15	0.16	0.26	0.26	45	1.95
EO3	Osteicthys	Perciformes	Eleotridae	Eleotris	Eleotris_oxycephala	F	Piscivore	0.78	stomach	gut_content	wild	China	Low_fragment	S6	23.5228	112.947	28.97	8.41	8.82	2.15	0.16	0.26	0.26	45	1.95
EO4	Osteicthys	Perciformes	Eleotridae	Eleotris	Eleotris_oxycephala	F	Piscivore	0.72	stomach	gut_content	wild	China	Low_fragment	S6	23.5228	112.947	28.97	8.74	8.82	2.15	0.16	0.26	0.26	45	1.95
TV3	Osteicthys	Siluriformes	Bagridae	Tachysurus	Tachysurus_vachellii	M	Invertivore	0.73	stomach	gut_content	wild	China	Low_fragment	S3	23.1984	111.564	27.43	7.44	8.19	1.643	0.11	0.32	0.21	26	2.54
TV4	Osteicthys	Siluriformes	Bagridae	Tachysurus	Tachysurus_vachellii	M	Invertivore	0.64	stomach	gut_content	wild	China	Low_fragment	S3	23.1984	111.564	27.43	7.44	8.19	1.643	0.11	0.32	0.21	26	2.54
TV5	Osteicthys	Siluriformes	Bagridae	Tachysurus	Tachysurus_vachellii	M	Invertivore	0.68	stomach	gut_content	wild	China	Low_fragment	S3	23.1984	111.564	27.43	7.44	8.19	1.643	0.11	0.32	0.21	26	2.54
HN4	Osteicthys	Cypriniformes	Cyprinidae	Hypophthalmichthys	Hypophthalmichthys_nobilis	F	Planktivore	5.87	Non_stomach	gut_content	wild	China	Low_fragment	S2	23.3839	110.912	27.97	7.52	7.45	1.765	0.09	0.29	0.16	34	2.75
HN5	Osteicthys	Cypriniformes	Cyprinidae	Hypophthalmichthys	Hypophthalmichthys_nobilis	M	Planktivore	5.88	Non_stomach	gut_content	wild	China	Low_fragment	S2	23.3839	110.912	27.97	7.52	7.45	1.765	0.09	0.29	0.16	34	2.75
HN6	Osteicthys	Cypriniformes	Cyprinidae	Hypophthalmichthys	Hypophthalmichthys_nobilis	M	Planktivore	5.91	Non_stomach	gut_content	wild	China	Low_fragment	S2	23.3839	110.912	27.97	7.52	7.45	1.765	0.09	0.29	0.16	34	2.75
HN7	Osteicthys	Cypriniformes	Cyprinidae	Hypophthalmichthys	Hypophthalmichthys_nobilis	F	Planktivore	5.94	Non_stomach	gut_content	wild	China	Low_fragment	S2	23.3839	110.912	27.97	7.52	7.45	1.765	0.09	0.29	0.16	34	2.75
HN8	Osteicthys	Cypriniformes	Cyprinidae	Hypophthalmichthys	Hypophthalmichthys_nobilis	M	Planktivore	5.84	Non_stomach	gut_content	wild	China	Low_fragment	S2	23.3839	110.912	27.97	7.52	7.45	1.765	0.09	0.29	0.16	34	2.75
VP2	Osteicthys	Cypriniformes	Balitoridae	Vanmanenia	Vanmanenia_pingchowensis	F	Omnivore	1.37	stomach	gut_content	wild	China	High_fragment	S11	24.0972	115.241	28.41	7.79	7.59	3.301	0.39	0.27	0.12	64	4.89
VP3	Osteicthys	Cypriniformes	Balitoridae	Vanmanenia	Vanmanenia_pingchowensis	M	Omnivore	1.41	stomach	gut_content	wild	China	High_fragment	S11	24.0972	115.241	28.41	7.79	7.59	3.301	0.39	0.27	0.12	64	4.89

## Sheet: Aphla diversity
Sample_ID	sobs	ace	chao	shannon	simpson	coverage	pd
HL1	63	71.9423	66.2353	2.38096	0.169901	0.99817	14.5922
HL2	22	23.2034	22.1	0.921908	0.581831	0.999667	6.53701
HL3	44	44.6067	44.2	1.94351	0.264474	0.999667	9.48434
HMa1	530	593.314	587.071	5.31421	0.010095	0.983533	89.0105
TC1	44	50.146	46.3333	1.71024	0.326101	0.998836	9.82053
TC2	106	123.317	124.071	2.80031	0.152426	0.996174	24.346
TC3	110	116.005	114.105	2.28314	0.213525	0.997838	23.0048
TC4	118	132.115	129	1.49387	0.541339	0.996174	22.907
CI1	71	73.2611	71.9091	3.29542	0.053939	0.999168	13.8031
CI2	553	599.425	600.468	5.49998	0.007782	0.985695	94.0454
CI3	120	130.132	127.158	3.20607	0.076972	0.997172	22.957
SC1	98	131.601	125.067	2.77206	0.150817	0.995176	20.3665
SC2	244	277.608	286.241	3.3552	0.138184	0.991683	46.9518
SC3	595	644.756	639.032	5.59162	0.007001	0.984864	96.2815
MA1	104	135.471	121.4	1.43176	0.536387	0.99501	21.9978
MA2	654	728.996	716.087	5.63063	0.007085	0.98004	104.332
MA3	589	634.699	640.835	5.60025	0.007035	0.984864	95.3059
MA4	335	353.375	351.245	3.87316	0.121394	0.993014	61.0109
SK1	594	685.282	681.83	5.4442	0.010309	0.978543	99.3617
SK2	236	252.272	246.585	3.02542	0.156104	0.994345	44.4325
SK3	525	543.644	544.279	5.53025	0.007332	0.99185	87.6164
AR1	169	187.064	184.5	3.08706	0.138131	0.994844	33.914
MA5	437	458.081	458.875	4.61084	0.060244	0.991683	78.2141
HM1	260	269.9	269.091	3.31288	0.187314	0.995842	50.8841
HM2	162	168.038	166.773	2.98541	0.119024	0.997505	32.6841
SK4	135	160.718	157	2.28034	0.244632	0.994511	28.8581
VP1	251	265.916	259.458	3.57293	0.126265	0.995176	48.6472
SH1	497	554.069	551.6	5.13607	0.016566	0.984864	88.4224
SH2	116	129.42	126.043	2.41877	0.24944	0.996341	24.0174
PD1	429	458.482	461.105	4.71484	0.02988	0.989854	74.368
SF1	395	427.547	419.583	4.11184	0.085758	0.99002	71.456
SF2	216	255.459	243.717	3.06467	0.170074	0.991517	42.5937
CF1	455	473.547	477	5.43002	0.007074	0.992515	78.836
SF3	237	275.2	261.519	3.32195	0.118468	0.991517	46.6352
SH3	345	383.142	373.889	3.46805	0.189142	0.989188	62.9157
SH4	269	309.233	305.733	3.96205	0.051388	0.990353	46.7548
CF2	111	135.084	129.9	1.99016	0.348239	0.995343	25.677
MT1	56	66.2632	62.6	2.17391	0.206477	0.998004	12.2781
MT2	127	155.16	149.44	2.62153	0.148429	0.994345	26.6279
MT3	73	83.2178	80.5833	2.06085	0.231489	0.997671	16.3341
AR2	173	200.611	195.455	3.26626	0.075385	0.993513	36.2565
CM1	518	580.648	572.776	5.21005	0.015092	0.983866	93.5564
HL4	123	137.345	130.6	3.07057	0.091318	0.996673	26.9027
HL5	644	755.65	753.559	5.5554	0.007586	0.97505	106.303
HL6	175	195.176	194.84	3.54627	0.054145	0.994677	32.1466
HL7	138	158.504	156.913	2.35874	0.253572	0.99501	29.4815
HMa2	434	483.462	478.384	4.70868	0.031653	0.986527	76.156
HMa3	503	545.063	543.539	5.23943	0.01153	0.98686	81.3361
HMa4	553	585.775	584.776	5.54041	0.007424	0.988357	90.7444
HMa5	668	784.952	778.509	5.62018	0.008073	0.974218	107.507
HMa6	574	606.109	614.431	5.57805	0.007544	0.987858	96.0859
CI4	304	326.252	323.07	4.41633	0.027896	0.99318	59.8152
CI5	62	69.3127	67.1429	3.27138	0.051716	0.998503	12.3145
CI6	82	83.7632	82.8571	3.52827	0.043542	0.999335	15.2491
CI7	384	415.962	411.098	4.43796	0.046906	0.990353	69.2905
SC4	57	63.22	63	2.51437	0.131715	0.998503	11.9362
SC5	47	52.8928	50.5	2.26147	0.201811	0.998836	11.7701
HM3	334	359.097	354.417	3.17216	0.226297	0.991683	62.7284
SM1	297	336.9	348.656	4.51953	0.023626	0.990353	53.4393
SM2	601	658.668	655.221	5.55543	0.007502	0.983034	98.0947
SM3	144	150.903	147.545	3.57808	0.055683	0.997838	28.9407
SM4	486	571.823	555.843	5.00719	0.015866	0.981371	82.8912
MT4	146	168.625	166.667	3.13541	0.097174	0.994677	29.6134
MT5	228	243.463	239.341	2.93693	0.218631	0.994844	44.9318
MT6	533	569.342	569	5.4551	0.008212	0.987858	88.7829
AT1	124	129.414	126.444	2.00745	0.352832	0.998004	26.801
SK5	586	664.293	650.265	5.40562	0.011689	0.980872	102.702
HMa7	237	283.221	276.079	4.15889	0.027045	0.990852	45.0295
HMa8	202	227.152	223.577	4.19898	0.026125	0.994345	38.8963
HMa9	256	316.927	321.167	4.06506	0.034902	0.988523	49.3033
CuR1	212	234.905	231.024	2.87479	0.189993	0.993347	41.7063
CuR2	386	420.282	408.644	4.36468	0.064306	0.990353	73.2766
CuR3	451	458.24	458.459	5.40183	0.00855	0.996008	79.1965
CuR4	71	79.9023	77.5	2.39875	0.153113	0.997838	16.2018
TF1	587	617.852	619.354	5.64992	0.00669	0.988024	92.0795
TF2	581	651.993	651.988	5.37934	0.012592	0.981537	95.7566
TF3	611	651.789	647.061	5.61926	0.00691	0.985862	98.5455
TF4	465	509.458	512.879	4.87123	0.021445	0.986693	81.4488
TF5	478	487.858	488.109	5.51295	0.007138	0.994844	81.3329
TF6	443	451.759	450.738	5.45464	0.007427	0.995675	75.5617
TF7	510	532.83	531.873	5.55702	0.006478	0.991184	88.555
TF8	189	254.438	274.55	3.67322	0.047491	0.990186	36.3007
XD1	336	373.323	367.429	4.80416	0.015088	0.990685	59.5861
XD2	364	442.242	441.019	4.70971	0.017455	0.98503	67.117
XD3	283	332.736	331.825	4.4366	0.021329	0.989521	51.9842
CA1	447	457.625	457.783	5.37385	0.008518	0.994677	76.6877
CA2	504	518.281	513.373	5.55251	0.00645	0.993679	87.8758
CA3	268	301.31	291.611	3.61813	0.092134	0.991517	47.7751
ZP1	176	191.438	188.5	3.94157	0.034285	0.995842	31.8628
ZP2	137	160.067	157	3.67508	0.050304	0.995842	24.6194
ZP3	200	208.845	205.667	4.05306	0.034472	0.997006	40.7325
ZP4	210	238.077	230	3.55964	0.069778	0.99318	42.9533
ZP5	124	144.039	136.5	2.88853	0.138792	0.995842	26.5853
HN1	210	242.238	237.364	3.97311	0.03383	0.992848	36.3177
CiM1	210	249.067	239.571	3.56078	0.087058	0.992349	34.5666
CiM2	275	306.561	311.387	4.54376	0.021197	0.992016	50.196
CiM3	484	558.124	557.224	5.12967	0.011987	0.982369	85.1426
CC1	493	556.143	574.148	5.09237	0.018959	0.983367	92.2508
CC2	519	549.297	553.547	5.43933	0.008472	0.988856	86.5468
CC3	499	521.502	519.879	5.36844	0.00929	0.991184	86.3369
OB1	24	25.6887	24.5	1.75284	0.300873	0.999501	6.24439
OB2	583	631.473	640.342	5.58401	0.007257	0.984697	94.3501
OB3	467	505.682	506.818	4.9613	0.021605	0.987858	87.1372
SA1	319	344.634	349.357	4.07486	0.063191	0.991517	59.2222
SA2	148	177.16	174.037	1.42722	0.587156	0.993679	28.5214
PV1	119	131.021	126.6	2.71361	0.130749	0.996673	26.5245
PV2	217	259.7	268.13	4.0852	0.032043	0.99185	42.2552
PV3	332	381.821	389.791	4.56367	0.02127	0.98819	64.7157
PV4	407	474.971	464.987	4.53559	0.026439	0.984198	71.2045
SA3	526	564.152	568.045	5.42252	0.009179	0.987525	90.5356
OS1	124	139.658	135.053	2.5462	0.263036	0.996507	24.4018
OS2	81	92.5504	87.0667	2.29803	0.244682	0.997671	15.8856
OS3	530	588.227	582.529	5.19675	0.017442	0.984198	97.1292
HW1	76	79.3118	77.2353	2.21809	0.250032	0.998836	15.4878
HW2	259	295.681	301.241	4.35488	0.030314	0.991683	45.9019
HW3	325	352.306	342.905	4.46471	0.023574	0.992016	58.9931
TV1	547	586.717	580.632	5.53707	0.006765	0.987192	92.1917
TV2	563	604.841	599.744	5.5214	0.00758	0.986693	95.2736
PH1	556	594.8	592.181	5.3557	0.013998	0.987026	93.3351
PH2	472	537.985	538.014	5.00191	0.016801	0.983699	83.0868
PH3	278	358.529	357.081	4.26132	0.029243	0.987192	51.3691
AT2	488	550.108	544.096	5.03943	0.013972	0.983866	84.0761
AT3	343	400.528	397.6	4.55488	0.020388	0.987026	62.9098
AT4	460	525.264	515.558	4.98106	0.013824	0.984531	82.9073
AT5	298	353.082	363.086	4.51063	0.019415	0.988689	59.0086
PS1	226	240.955	240.032	3.7441	0.059696	0.99501	43.4633
CF4	649	779.679	755.273	5.27831	0.015053	0.972056	106.95
CF5	592	633.088	635.537	5.62073	0.006599	0.985862	96.5173
CM2	632	720.252	732.124	5.52694	0.010134	0.977711	103.173
CuA1	51	63.0001	70.5	2.40317	0.142574	0.997838	11.4743
TF9	541	595.271	585.063	5.40037	0.009209	0.984697	88.2409
TF10	49	63.8708	60.1429	2.32504	0.176673	0.997838	11.0405
XD4	83	88.344	85.8	3.60508	0.037364	0.998669	15.9788
XD5	49	57.2068	53.6667	2.83051	0.089438	0.998669	9.87942
PJ1	631	720.542	720.11	5.58626	0.00752	0.977711	102.022
PJ2	623	725.827	708.086	5.46983	0.009551	0.976547	102.875
PJ3	591	679.571	677.468	5.49767	0.008487	0.978709	98.6515
CZ1	217	255.729	241.6	4.37407	0.020062	0.993014	34.7678
CZ2	292	345.398	346.486	4.58326	0.018354	0.989355	47.9988
EO1	100	147.38	122.235	2.60903	0.168504	0.995343	22.4746
CA4	88	95.9238	91.4737	2.79952	0.114073	0.998004	16.9127
CA5	392	464.845	464.381	4.52455	0.027302	0.984032	69.4407
CA6	322	370.867	375.318	4.36022	0.029662	0.988523	58.2398
CZ3	285	330.907	330.638	2.79727	0.301236	0.989022	53.4986
AR3	587	646.968	646.511	5.54151	0.006782	0.982701	93.5743
ON1	153	170.233	165.037	3.02125	0.11765	0.995675	29.6593
ON2	411	481.263	467.408	4.6772	0.026165	0.98503	74.2357
ON3	113	130.194	129.5	2.85517	0.125382	0.996341	22.3411
CZ4	106	118.751	115	2.56176	0.204153	0.997006	21.225
CZ5	457	513.115	503.974	5.03749	0.014828	0.985862	77.3975
CZ6	222	247.65	240.5	3.55453	0.095062	0.993679	42.0721
CM3	441	463.011	463.368	4.7269	0.04628	0.991517	76.8131
CM4	384	415.784	416.778	4.21647	0.087071	0.99002	66.5033
HN2	204	235.434	226.658	3.62322	0.055405	0.993014	40.8313
HN3	185	227.661	220.25	3.48876	0.061346	0.992016	33.8719
CG1	242	259.405	254.75	3.46459	0.105248	0.994345	45.449
CG2	431	490.294	490.812	4.68742	0.035683	0.985363	72.3618
CiM4	74	85.3825	81.5833	2.72581	0.11669	0.997671	14.2843
CiM5	216	238.103	234.073	3.30696	0.111054	0.993513	43.7367
CiM6	637	733.319	719.442	5.55767	0.009017	0.977212	100.376
CC4	197	227.694	230.913	3.7899	0.062063	0.993347	36.8488
CC5	308	335.187	332.057	3.78122	0.103816	0.991517	58.0922
CC6	602	701.671	692.929	5.48805	0.010208	0.977711	102.815
OB4	192	211.547	211.091	2.48789	0.263449	0.994012	37.1661
OB5	540	565.356	566.418	5.53769	0.007613	0.99002	92.1912
OB6	582	638.491	646.286	5.49557	0.00811	0.983367	96.5498
CF3	634	689.54	684.51	5.64144	0.006633	0.982868	101.097
PD2	152	172.874	169.4	2.37781	0.295526	0.99501	33.7902
PD3	123	154.475	147.474	3.21352	0.068917	0.994844	24.3253
PD4	343	403.52	392.694	4.47509	0.026159	0.98686	62.9531
SA4	465	477.085	479.167	5.41386	0.008575	0.994178	80.67
SA5	514	528.724	532.319	5.54924	0.007352	0.993014	84.9647
PS2	96	129.386	125.062	1.74199	0.375992	0.994844	20.4061
PS3	71	95.4867	87.1538	1.8642	0.356714	0.996507	16.1296
PS4	446	457.541	461.658	5.38256	0.008064	0.994178	77.8846
CG3	306	325.109	329.917	4.11913	0.042573	0.993014	59.1509
CG4	311	333.715	333.521	3.28481	0.203721	0.992182	58.9944
CG5	296	312.619	309.222	4.24343	0.035187	0.994178	58.7581
CG6	178	198.777	198.778	3.21279	0.087058	0.994345	36.4666
CuA2	491	504.098	505.646	5.45539	0.008147	0.993679	85.2128
CuA3	300	320.195	314.138	3.03667	0.251313	0.99318	56.8866
CF6	211	227.337	222.625	3.60611	0.055329	0.994844	41.7143
GG1	68	75.8707	72.4	2.11023	0.266544	0.998004	14.8008
GG2	320	331.13	330.109	3.96155	0.071582	0.994844	60.1351
GG3	396	449.349	443.164	4.4322	0.051337	0.986693	68.9387
GG4	288	320.598	317.057	3.27751	0.146744	0.990685	53.5016
EO2	259	277.778	270.893	2.60148	0.32507	0.993846	49.1978
EO3	534	560.259	573.06	5.54829	0.007318	0.989521	87.4758
EO4	475	494.557	494.304	5.24489	0.013249	0.992182	82.2076
TV3	274	279.389	278.781	3.57126	0.126403	0.997006	50.5784
TV4	225	244.226	241.244	2.99713	0.172222	0.993846	41.806
TV5	316	333.416	331.977	3.91208	0.086124	0.993679	60.3603
HN4	315	334.197	331.738	4.38702	0.034375	0.993679	63.0979
HN5	529	597.724	589.6	5.26273	0.013534	0.983034	94.1923
HN6	503	556.772	548.035	5.10841	0.01971	0.985363	90.2749
HN7	254	285.7	279.067	3.00174	0.243736	0.992016	46.3879
HN8	475	490.116	498.763	5.5226	0.006682	0.992848	81.7054
VP2	440	491.508	497.678	4.91944	0.016792	0.986194	77.2377
VP3	479	507.019	505.323	5.29688	0.009909	0.990186	79.7989
